# Supplementary material for: Compact machine learning model for the accurate prediction of first 24-hour survival of mechanically ventilated patients
Source: Front Med (Lausanne). 2024 Jun 20;11:1398565. doi: 10.3389/fmed.2024.1398565 (PMC11222318; doi:10.3389/fmed.2024.1398565)
Supplement: Supplementary file 1 [file Table_1.XLSX]

## Sheet: Variables
Feature	Description	Type	Unit	Survival	Death	p-value	Valid range		Outlier (%)	Missing (%)
Target							Low	High
Hospital Mortality	Survival status of a patient during their hospital stay	Binary	0: Survived / 1: Died				-	-	-	0
Predictor
Demographic
Age	The age of a patient at the time of admission	Discrete numerical	Years	64.00 (22.00)	71.00 (22.00)	<0.0001	18	90	-	0
Gender	The gender of a patient	Binary	F: Female / M: Male	9790 (61.70%)	1667 (55.25%)	0.0009	-	-	-	0
Medical history
Uncomplicated Hypertension	Whether a patient has a history of uncomplicated hypertension	Binary	0: No / 1: Yes	7595 (47.87%)	1165 (38.61%)	<0.0001	-	-	-	0
Complicated Hypertension	Whether a patient has a history of complicated hypertension	Binary	0: No / 1: Yes	1163 (7.33%)	302 (10.01%)	<0.0001	-	-	-	0
Uncomplicated Diabetes	Whether a patient has a history of uncomplicated diabetes	Binary	0: No / 1: Yes	3317 (20.91%)	586 (19.42%)	0.1396	-	-	-	0
Complicated Diabetes	Whether a patient has a history of complicated diabetes	Binary	0: No / 1: Yes	827 (5.21%)	132 (4.38%)	0.0744	-	-	-	0
Malignancy	Whether a patient has a history of malignancy	Binary	0: No / 1: Yes	1464 (9.23%)	548 (18.16%)	<0.0001	-	-	-	0
Hematologic Disease	Whether a patient has a history of hematologic disease	Binary	0: No / 1: Yes	2086 (13.15%)	727 (24.10%)	<0.0001	-	-	-	0
Metastasis	Whether a patient has a history of metastasis	Binary	0: No / 1: Yes	549 (3.46%)	279 (9.25%)	<0.0001	-	-	-	0
Peripheral Vascular Disease	Whether a patient has a history of peripheral vascular disease	Binary	0: No / 1: Yes	1410 (8.89%)	229 (7.59%)	0.0358	-	-	-	0
Hypothyroidism	Whether a patient has a history of hypothyroidism	Binary	0: No / 1: Yes	1349 (8.50%)	227 (7.52%)	0.108	-	-	-	0
Chronic Heart Failure	Whether a patient has a history of chronic heart failure	Binary	0: No / 1: Yes	3698 (23.31%)	837 (27.74%)	0.0001	-	-	-	0
Stroke	Whether a patient has a history of stroke	Binary	0: No / 1: Yes	805 (5.07%)	253 (8.39%)	<0.0001	-	-	-	0
Liver Disease	Whether a patient has a history of liver disease	Binary	0: No / 1: Yes	1205 (7.59%)	593 (19.66%)	<0.0001	-	-	-	0
Disease severity
SAPS II	Simplified Acute Physiology Score II	Discrete numerical	-	34.00 (17.00)	49.00 (22.00)	<0.0001	0	118	-	0
SOFA	Sequential Organ Failure Assessment score	Discrete numerical	-	4.00 (3.00)	7.00 (6.00)	<0.0001	0	22	-	0
OASIS	Oxford Acute Severity of Illness Score	Discrete numerical	-	34.00 (10.00)	42.00 (12.00)	<0.0001	6	70	-	0
Diagnosis
Sepsis	Whether a patient was diagnosed with sepsis	Binary	0: No / 1: Yes	1807 (11.39%)	1013 (33.58%)	<0.0001	-	-	-	0
Any Organ Failure	Whether a patient was diagnosed with any organ failure	Binary	0: No / 1: Yes	7255 (45.73%)	2319 (76.86%)	<0.0001	-	-	-	0
Severe Respiratory Failure	Whether a patient was diagnosed with severe respiratory failure	Binary	0: No / 1: Yes	786 (4.95%)	434 (14.39%)	<0.0001	-	-	-	0
Severe Coagulation Failure	Whether a patient was diagnosed with severe coagulation failure	Binary	0: No / 1: Yes	41 (0.26%)	59 (1.96%)	<0.0001	-	-	-	0
Severe Liver Failure	Whether a patient was diagnosed with severe liver failure	Binary	0: No / 1: Yes	96 (0.61%)	124 (4.11%)	<0.0001	-	-	-	0
Severe Cardiovascular Failure	Whether a patient was diagnosed with severe cardiovascular failure	Binary	0: No / 1: Yes	1366 (8.61%)	936 (31.02%)	<0.0001	-	-	-	0
Severe Central Nervous System Failure	Whether a patient was diagnosed with severe central nervous system failure	Binary	0: No / 1: Yes	803 (5.06%)	296 (9.81%)	<0.0001	-	-	-	0
Severe Renal Failure	Whether a patient was diagnosed with severe renal failure	Binary	0: No / 1: Yes	483 (3.04%)	435 (14.42%)	<0.0001	-	-	-	0
Respiratory Dysfunction	Whether a patient was diagnosed with respiratory dysfunction	Binary	0: No / 1: Yes	3443 (21.70%)	1437 (47.63%)	<0.0001	-	-	-	0
Cardiovascular Dysfunction	Whether a patient was diagnosed with cardiovascular dysfunction	Binary	0: No / 1: Yes	1560 (9.83%)	994 (32.95%)	<0.0001	-	-	-	0
Renal Dysfunction	Whether a patient was diagnosed with renal dysfunction	Binary	0: No / 1: Yes	3269 (20.60%)	1370 (45.41%)	<0.0001	-	-	-	0
Hematologic Dysfunction	Whether a patient was diagnosed with hematologic dysfunction	Binary	0: No / 1: Yes	1434 (9.04%)	591 (19.59%)	<0.0001	-	-	-	0
Metabolic Dysfunction	Whether a patient was diagnosed with metabolic dysfunction	Binary	0: No / 1: Yes	1262 (7.95%)	611 (20.25%)	<0.0001	-	-	-	0
Neurologic Dysfunction	Whether a patient was diagnosed with neurologic dysfunction	Binary	0: No / 1: Yes	1285 (8.10%)	408 (13.52%)	<0.0001	-	-	-	0
Vital signs
Max Heart Rate	Maximum heart rate measured on the first day	Continuous numerical	bpm	102.00 (25.00)	112.00 (34.00)	<0.0001	44	280	0.842027	0.217
Min Heart Rate	Minimum heart rate measured on the first day	Continuous numerical	bpm	70.00 (18.00)	71.00 (26.00)	0.2713	0.35	137	0.762591	0.217
Mean Heart Rate	Mean heart rate measured on the first day	Continuous numerical	bpm	85.47 (17.47)	90.09 (26.33)	<0.0001	38.039	154.972	0.534873	0.217
Max MAP	Maximum MAP measured on the first day	Continuous numerical	mmHg	102.00 (22.00)	103.00 (28.00)	0.2101	29	298	2.33014	0.222
Min MAP	Minimum MAP measured on the first day	Continuous numerical	mmHg	58.00 (13.00)	53.00 (19.00)	<0.0001	0.2	122	2.09183	0.222
Mean MAP	Mean MAP measured on the first day	Continuous numerical	mmHg	76.72 (11.89)	75.14 (15.88)	<0.0001	17.429	133.156	0.979717	0.222
Max Systolic Pressure	Maximum systolic pressure measured on the first day	Continuous numerical	mmHg	149.00 (28.00)	149.00 (37.00)	0.8511	45	323	1.01679	0.318
Min Systolic Pressure	Minimum systolic pressure measured on the first day	Continuous numerical	mmHg	88.00 (18.00)	81.00 (27.00)	<0.0001	0.3	181	1.16507	0.318
Mean Systolic Pressure	Mean systolic pressure measured on the first day	Continuous numerical	mmHg	115.22 (18.39)	112.00 (26.43)	<0.0001	29.167	215.833	0.884393	0.318
Max Diastolic Pressure	Maximum diastolic pressure measured on the first day	Continuous numerical	mmHg	80.00 (20.00)	82.00 (24.00)	<0.0001	25	298	1.23391	0.323
Min Diastolic Pressure	Minimum diastolic pressure measured on the first day	Continuous numerical	mmHg	44.00 (12.00)	40.00 (17.00)	<0.0001	1	114	0.910872	0.323
Mean Diastolic Pressure	Mean diastolic pressure measured on the first day	Continuous numerical	mmHg	59.29 (11.56)	58.20 (14.47)	<0.0001	14.5	129.571	0.894985	0.323
Max Temperature	Maximum temperature measured on the first day	Continuous numerical	oC	37.70 (0.89)	37.61 (1.36)	<0.0001	30	42.778	0.96383	3.638
Min Temperature	Minimum temperature measured on the first day	Continuous numerical	oC	36.11 (1.00)	36.00 (1.28)	<0.0001	15	40.833	1.10152	3.638
Mean Temperature	Mean temperature measured on the first day	Continuous numerical	oC	36.96 (0.73)	36.82 (1.12)	<0.0001	30	40.833	1.05386	3.638
Laboratory results
Max Lactate	Maximum lactate level measured on the first day	Continuous numerical	mmol/L	2.40 (1.10)	3.40 (3.60)	<0.0001	0.4	32	1.6258	27.014
Min Lactate	Minimum lactate level measured on the first day	Continuous numerical	mmol/L	1.40 (0.50)	1.90 (1.30)	<0.0001	0.2	24.2	1.52518	27.014
Mean Lactate	Mean lactate level measured on the first day	Continuous numerical	mmol/L	1.93 (0.74)	2.70 (2.23)	<0.0001	0.38	25.54	1.56225	27.014
Max pH	Maximum pH level measured on the first day	Continuous numerical	-	7.44 (0.07)	7.42 (0.10)	<0.0001	6.72	7.89	1.01149	6.212
Min pH	Minimum pH level measured on the first day	Continuous numerical	-	7.32 (0.09)	7.28 (0.19)	<0.0001	6.37	7.63	1.43515	6.212
Mean pH	Mean pH level measured on the first day	Continuous numerical	-	7.38 (0.06)	7.35 (0.12)	<0.0001	6.72	7.63	1.28687	6.212
Max Glucose	Maximum glucose level measured on the first day	Continuous numerical	mg/dL	171.00 (65.00)	182.00 (105.00)	<0.0001	38	3070	1.33453	0.397
Min Glucose	Minimum glucose level measured on the first day	Continuous numerical	mg/dL	101.00 (32.00)	116.00 (53.00)	<0.0001	1.15	576	1.71053	0.397
Mean Glucose	Mean glucose level measured on the first day	Continuous numerical	mg/dL	134.25 (36.80)	151.00 (65.50)	<0.0001	21.33	745.09	1.7529	0.397
Max WBC	Maximum white blood cell level measured on the first day	Continuous numerical	x 109/L	13.50 (7.10)	14.80 (9.70)	<0.0001	0.1	600.2	0.661971	1.213
Min WBC	Minimum white blood cell level measured on the first day	Continuous numerical	x 109/L	9.90 (5.50)	11.00 (7.90)	<0.0001	0.1	442.7	0.709633	1.213
Mean WBC	Mean white blood cell level measured on the first day	Continuous numerical	x 109/L	11.77 (5.90)	12.90 (8.55)	<0.0001	0.1	521.45	0.640788	1.213
Max BUN	Maximum blood urea nitrogen level measured on the first day	Continuous numerical	mg/dL	18.00 (12.00)	27.00 (26.00)	<0.0001	2	251	2.31955	0.503
Min BUN	Minimum blood urea nitrogen level measured on the first day	Continuous numerical	mg/dL	15.00 (10.00)	23.00 (23.00)	<0.0001	1	196	2.40957	0.503
Mean BUN	Mean blood urea nitrogen level measured on the first day	Continuous numerical	mg/dL	16.00 (11.00)	25.00 (24.25)	<0.0001	1.6	218.71	2.42017	0.503
Max Creatinine	Maximum creatinine level measured on the first day	Continuous numerical	mg/dL	1.00 (0.50)	1.30 (1.20)	<0.0001	0.1	23.5	2.22952	0.503
Min Creatinine	Minimum creatinine level measured on the first day	Continuous numerical	mg/dL	0.80 (0.50)	1.10 (1.00)	<0.0001	0.1	21.9	2.256	0.503
Mean Creatinine	Mean creatinine level measured on the first day	Continuous numerical	mg/dL	0.90 (0.45)	1.20 (1.10)	<0.0001	0.1	22.7	2.27188	0.503
Max Hemoglobin	Maximum hemoglobin level measured on the first day	Continuous numerical	g/dL	12.40 (2.50)	11.90 (3.00)	<0.0001	4.6	21	0.397183	0.482
Min Hemoglobin	Minimum hemoglobin level measured on the first day	Continuous numerical	g/dL	9.50 (3.00)	10.00 (3.10)	<0.0001	1.2	19.4	0.243605	0.482
Mean Hemoglobin	Mean hemoglobin level measured on the first day	Continuous numerical	g/dL	10.68 (2.46)	10.81 (2.70)	0.017	4	19.6	0.471323	0.482
Notes
Valid range :	valid range of inputs for models, also the min-max of each features extracted from the MIMIC-III database
Outlier :	defined as any values outside the range of 3 standard deviations
Survival / Death :	median and IQR for non-binary features, count and percentage for binary features
p-value :	of Mann-Whitney test for non-binary features, of Chi-Square test for binary features (between survival and death)
