# Supplementary material for: Compact machine learning model for the accurate prediction of first 24-hour survival of mechanically ventilated patients
Source: Front Med (Lausanne). 2024 Jun 20;11:1398565. doi: 10.3389/fmed.2024.1398565 (PMC11222318; doi:10.3389/fmed.2024.1398565)
Supplement: Supplementary file 2 [file Table_2.XLSX]

## Sheet: Supplement_2_d_agostino_k2
Feature	D'Agostino's K-square statistic	p-value	Normally Distributed
Age	1128.26	0	FALSE
SAPS II	1819.1	0	FALSE
SOFA	2841.34	0	FALSE
OASIS	390.06	0	FALSE
Max Heart Rate	2216.82	0	FALSE
Min Heart Rate	389.5	0	FALSE
Mean Heart Rate	678.96	0	FALSE
Max MAP	12714.7	0	FALSE
Min MAP	3224.21	0	FALSE
Mean MAP	1831.76	0	FALSE
Max Systolic Pressure	2944.87	0	FALSE
Min Systolic Pressure	1004.42	0	FALSE
Mean Systolic Pressure	1594.62	0	FALSE
Max Diastolic Pressure	9079.68	0	FALSE
Min Diastolic Pressure	417.72	0	FALSE
Mean Diastolic Pressure	1341.5	0	FALSE
Max Temperature	1953.04	0	FALSE
Min Temperature	13137.8	0	FALSE
Mean Temperature	3599.88	0	FALSE
Max Lactate	14242.6	0	FALSE
Min Lactate	19542.8	0	FALSE
Mean Lactate	15995.4	0	FALSE
Max pH	3817.79	0	FALSE
Min pH	5366.94	0	FALSE
Mean pH	5934.56	0	FALSE
Max Glucose	22913.3	0	FALSE
Min Glucose	9721.61	0	FALSE
Mean Glucose	11453.9	0	FALSE
Max WBC	43200.1	0	FALSE
Min WBC	41421.2	0	FALSE
Mean WBC	43541.6	0	FALSE
Max BUN	11970.2	0	FALSE
Min BUN	11911.2	0	FALSE
Mean BUN	11814.8	0	FALSE
Max Creatinine	19188.3	0	FALSE
Min Creatinine	19604.6	0	FALSE
Mean Creatinine	19366.8	0	FALSE
Max Hemoglobin	104.48	0	FALSE
Min Hemoglobin	300.36	0	FALSE
Mean Hemoglobin	961.37	0	FALSE
