# Supplementary material for: Compact machine learning model for the accurate prediction of first 24-hour survival of mechanically ventilated patients
Source: Front Med (Lausanne). 2024 Jun 20;11:1398565. doi: 10.3389/fmed.2024.1398565 (PMC11222318; doi:10.3389/fmed.2024.1398565)
Supplement: Supplementary file 3 [file Table_3.XLSX]

## Sheet: Phase_1
Feature	Description	Type	Unit	Is feature selected after autofeat?
Target				Imbalanced dataset	Undersampled dataset	Oversampled dataset
Hospital Mortality	Survival status of a patient during their hospital stay	Binary	0: Survived / 1: Died
Predictor
Demographic
Age	The age of a patient at the time of admission	Discrete numerical	Years	Yes	Yes	Yes
Gender	The gender of a patient	Binary	F: Female / M: Male	No	No	Yes
Medical history
Uncomplicated Hypertension	Whether a patient has a history of uncomplicated hypertension	Binary	0: No / 1: Yes	Yes	No	Yes
Complicated Hypertension	Whether a patient has a history of complicated hypertension	Binary	0: No / 1: Yes	No	No	Yes
Uncomplicated Diabetes	Whether a patient has a history of uncomplicated diabetes	Binary	0: No / 1: Yes	Yes	Yes	Yes
Complicated Diabetes	Whether a patient has a history of complicated diabetes	Binary	0: No / 1: Yes	Yes	Yes	Yes
Malignancy	Whether a patient has a history of malignancy	Binary	0: No / 1: Yes	No	No	Yes
Hematologic Disease	Whether a patient has a history of hematologic disease	Binary	0: No / 1: Yes	No	No	Yes
Metastasis	Whether a patient has a history of metastasis	Binary	0: No / 1: Yes	Yes	No	No
Peripheral Vascular Disease	Whether a patient has a history of peripheral vascular disease	Binary	0: No / 1: Yes	No	No	Yes
Hypothyroidism	Whether a patient has a history of hypothyroidism	Binary	0: No / 1: Yes	No	No	Yes
Chronic Heart Failure	Whether a patient has a history of chronic heart failure	Binary	0: No / 1: Yes	No	No	Yes
Stroke	Whether a patient has a history of stroke	Binary	0: No / 1: Yes	Yes	Yes	No
Liver Disease	Whether a patient has a history of liver disease	Binary	0: No / 1: Yes	No	No	Yes
Disease severity
SAPS II	Simplified Acute Physiology Score II	Discrete numerical	-	Yes	Yes	Yes
SOFA	Sequential Organ Failure Assessment score	Discrete numerical	-	Yes	Yes	No
OASIS	Oxford Acute Severity of Illness Score	Discrete numerical	-	Yes	Yes	Yes
Diagnosis
Sepsis	Whether a patient was diagnosed with sepsis	Binary	0: No / 1: Yes	Yes	Yes	No
Any Organ Failure	Whether a patient was diagnosed with any organ failure	Binary	0: No / 1: Yes	Yes	Yes	Yes
Severe Respiratory Failure	Whether a patient was diagnosed with severe respiratory failure	Binary	0: No / 1: Yes	No	No	Yes
Severe Coagulation Failure	Whether a patient was diagnosed with severe coagulation failure	Binary	0: No / 1: Yes	No	No	No
Severe Liver Failure	Whether a patient was diagnosed with severe liver failure	Binary	0: No / 1: Yes	No	No	No
Severe Cardiovascular Failure	Whether a patient was diagnosed with severe cardiovascular failure	Binary	0: No / 1: Yes	Yes	No	Yes
Severe Central Nervous System Failure	Whether a patient was diagnosed with severe central nervous system failure	Binary	0: No / 1: Yes	No	Yes	Yes
Severe Renal Failure	Whether a patient was diagnosed with severe renal failure	Binary	0: No / 1: Yes	Yes	No	Yes
Respiratory Dysfunction	Whether a patient was diagnosed with respiratory dysfunction	Binary	0: No / 1: Yes	Yes	Yes	Yes
Cardiovascular Dysfunction	Whether a patient was diagnosed with cardiovascular dysfunction	Binary	0: No / 1: Yes	Yes	Yes	No
Renal Dysfunction	Whether a patient was diagnosed with renal dysfunction	Binary	0: No / 1: Yes	No	No	Yes
Hematologic Dysfunction	Whether a patient was diagnosed with hematologic dysfunction	Binary	0: No / 1: Yes	Yes	No	No
Metabolic Dysfunction	Whether a patient was diagnosed with metabolic dysfunction	Binary	0: No / 1: Yes	No	No	Yes
Neurologic Dysfunction	Whether a patient was diagnosed with neurologic dysfunction	Binary	0: No / 1: Yes	No	No	Yes
Vital signs
Max Heart Rate	Maximum heart rate measured on the first day	Continuous numerical	bpm	No	No	No
Min Heart Rate	Minimum heart rate measured on the first day	Continuous numerical	bpm	Yes	Yes	Yes
Mean Heart Rate	Mean heart rate measured on the first day	Continuous numerical	bpm	Yes	Yes	Yes
Max MAP	Maximum MAP measured on the first day	Continuous numerical	mmHg	No	No	No
Min MAP	Minimum MAP measured on the first day	Continuous numerical	mmHg	No	No	No
Mean MAP	Mean MAP measured on the first day	Continuous numerical	mmHg	No	No	Yes
Max Systolic Pressure	Maximum systolic pressure measured on the first day	Continuous numerical	mmHg	No	No	No
Min Systolic Pressure	Minimum systolic pressure measured on the first day	Continuous numerical	mmHg	No	No	Yes
Mean Systolic Pressure	Mean systolic pressure measured on the first day	Continuous numerical	mmHg	No	No	Yes
Max Diastolic Pressure	Maximum diastolic pressure measured on the first day	Continuous numerical	mmHg	No	No	No
Min Diastolic Pressure	Minimum diastolic pressure measured on the first day	Continuous numerical	mmHg	Yes	Yes	Yes
Mean Diastolic Pressure	Mean diastolic pressure measured on the first day	Continuous numerical	mmHg	No	No	Yes
Max Temperature	Maximum temperature measured on the first day	Continuous numerical	oC	No	No	Yes
Min Temperature	Minimum temperature measured on the first day	Continuous numerical	oC	No	No	No
Mean Temperature	Mean temperature measured on the first day	Continuous numerical	oC	No	No	Yes
Laboratory results
Max Lactate	Maximum lactate level measured on the first day	Continuous numerical	mmol/L	Yes	No	Yes
Min Lactate	Minimum lactate level measured on the first day	Continuous numerical	mmol/L	Yes	Yes	Yes
Mean Lactate	Mean lactate level measured on the first day	Continuous numerical	mmol/L	No	Yes	No
Max pH	Maximum pH level measured on the first day	Continuous numerical	-	No	No	No
Min pH	Minimum pH level measured on the first day	Continuous numerical	-	Yes	No	Yes
Mean pH	Mean pH level measured on the first day	Continuous numerical	-	Yes	No	Yes
Max Glucose	Maximum glucose level measured on the first day	Continuous numerical	mg/dL	No	No	No
Min Glucose	Minimum glucose level measured on the first day	Continuous numerical	mg/dL	Yes	Yes	Yes
Mean Glucose	Mean glucose level measured on the first day	Continuous numerical	mg/dL	No	No	No
Max WBC	Maximum white blood cell level measured on the first day	Continuous numerical	x 109/L	No	No	No
Min WBC	Minimum white blood cell level measured on the first day	Continuous numerical	x 109/L	Yes	No	No
Mean WBC	Mean white blood cell level measured on the first day	Continuous numerical	x 109/L	No	No	No
Max BUN	Maximum blood urea nitrogen level measured on the first day	Continuous numerical	mg/dL	No	No	No
Min BUN	Minimum blood urea nitrogen level measured on the first day	Continuous numerical	mg/dL	Yes	Yes	Yes
Mean BUN	Mean blood urea nitrogen level measured on the first day	Continuous numerical	mg/dL	No	No	No
Max Creatinine	Maximum creatinine level measured on the first day	Continuous numerical	mg/dL	Yes	Yes	No
Min Creatinine	Minimum creatinine level measured on the first day	Continuous numerical	mg/dL	No	No	No
Mean Creatinine	Mean creatinine level measured on the first day	Continuous numerical	mg/dL	No	No	No
Max Hemoglobin	Maximum hemoglobin level measured on the first day	Continuous numerical	g/dL	Yes	Yes	Yes
Min Hemoglobin	Minimum hemoglobin level measured on the first day	Continuous numerical	g/dL	Yes	No	Yes
Mean Hemoglobin	Mean hemoglobin level measured on the first day	Continuous numerical	g/dL	No	Yes	No
				29	22	40
				Total number of selected features
